# Supplementary material for: Clinical outcomes of a new four-haptic hydrophobic presbyopia-correcting intraocular lens
Source: Sci Rep. 2023 May 24;13:8357. doi: 10.1038/s41598-023-35377-0 (PMC10209048; doi:10.1038/s41598-023-35377-0)
Supplement: Supplementary file 1 — Supplementary Information. [file 41598_2023_35377_MOESM1_ESM.xlsx]

## Sheet: Sheet1
			Preop. (logMAR VA)										단안시력														양안 시력
IOL type	성별	나이	UCVA	BCVA	Sph	Cyl	Target Refraction	ACD	AXL	Pupil size	K1	K2	UCVA	BCVA	66cm	40cm	33cm	Prediction error	Prediction error 절대값	post SE	Sph (MR)	Cyl (MR)	axis (MR)	OSI	MTF	Strehl rati	UCVA	BCVA	66cm	40cm	33cm		op. date	ID	성명	우1 좌2
Symbiose	남자	58	1	0	-3	0	-0.1	3.74	26.26	3.94	43.07	43.19	0	0	0.3	0.1	0.3	0.15	0.15	-0.25	0	-0.5	85	1.2	13.587	0.072	0	0	0.1	0.1	0.1		2021-11-04	50924566	윤삼식	1
			0.3	0.1	-2	-0.5	-0.01	3.68	25.98	4.29	42.94	43.54	0	0	0.4	0.1	0.1	0.24	0.24	-0.25	0	-0.5	100	1.4	14.592	0.131	0	0	0.1	0.1	0.1		2021-11-11			2
	여자	61	1	0.2	-7.5	0	-0.23	3.62	27.38	4.33	42.67	42.94	0	0	0.2	0	0	0.145	0.15	-0.375	-0.25	-0.25	95	3.7	22.738	0.154	0	0	0.1	0	0		2021-11-10	50923311	장보민	2
			0.4	0	-7	0	-0.03	3.69	27.07	3.27	42.88	43.21	0	0	0.3	0	0	0.47	0.47	-0.5	-0.5	0	0	3	21.658	0.127	0	0	0.3	0	0		2021-11-17			1
	남자	54	1.4	0	-4.5	-0.5	-0.03	3.51	25.95	4.22	43.32	44.2	0	0	0.2	0	0	-0.155	0.16	0.125	0.25	-0.25	90	10.3	5.193	0.054	0	0	0.1	0	0		2021-12-15	50926903	권형오	1
			1.4	0	-4	-0.5	0.02	3.61	25.82	5.4	43.65	43.94	0	0	0.1	0	0	-0.355	0.36	0.375	0.75	-0.75	95	10.6	4.458	0.051	0	0	0.1	0	0		2021-12-16			2
	여자	62	0.3	0	-0.5	-0.5	-0.04	3.47	24.18	4.42	43.77	45.06	0	0	0.1	0.1	0.1	-0.29	0.29	0.25	0.5	-0.5	85	2	22.601	0.115	0	0	0.1	0.1	0.1		2022-01-13	50921379	이상례	1
			0.2	0.2	0	-0.5	-0.03	3.46	24.01	2.99	44.89	45.12	0.2	0	0.1	0	0.1	0.095	0.31	-0.125	0.25	-0.75	100	1.8	20.712	0.117	0.2	0	0.1	0	0.1		2022-01-20			2
	남자	60	0.5	0.1	-1.5	0	0.04	3.69	25.65	5.3	43.21	43.98	0	0	0.2	0	0	0.04	0.04	0	0	0	0	2.9	13.587	0.155	0	0	0.2	0	0		2022-01-18	50932363	김태한	1
			0.5	0.3	-0.75	0	-0.13	3.63	25.55	4.28	43.1	44.29	0	0	0.1	0	0	0.12	0.12	-0.25	0	-0.5	90	2.8	14.592	0.156	0	0	0.1	0	0		2022-01-19			2
	남자	66	0.4	0.2	1.25	-1	0.17	3.9	24	3.38	44.06	45.18	0.2	0	0.2	0.1	0.2	-0.205	0.21	0.375	0.75	-0.75	100	6.8	5.002	0.053	0.2	0	0.1	0.1	0.2		2022-01-20	50931017	황수연	1
			0.2	0.2	0	0	0.22	3.85	24.08	4.42	44.64	45.18	0	0	0.2	0.2	0.3	0.345	0.35	-0.125	0.25	-0.75	95	7.1	4.717	0.052	0	0	0.1	0.2	0.2		2022-01-27			2
	남자	59	0.5	0.2	-4.5	0	0.02	3.93	26.31	4.41	44.76	45.36	0	0	0	0	0.3	0.145	0.15	-0.125	0	-0.25	100	7.5	4.264	0.05	0	0	0	0	0.1		2022-01-24	70627328	김웅주	1
			0.5	0.2	-3.75	0	-0.03	3.97	26.06	3.41	44.94	45.79	0.1	0	0.1	0.2	0.3	-0.405	0.41	0.375	0.75	-0.75	110	13.2	3.188	0.047	0.1	0	0.1	0.1	0.1		2022-01-25			2
	남자	75	1	0.4	-1	-1	0.07	2.79	23.88	4.28	44.23	44.82	0.2	0.2	0.2	0.3	0.3	-0.43	0.07	0.5	1	-1	105	12.7	3.668	0.048	0.2	0.2	0.1	0.1	0.1		2022-02-21	50939405	이종춘	2
			0.4	0.4	0	-1	-0.18	2.46	23.6	3.59	43.21	44.64	0.1	0.1	0.2	0.3	0.3	0.32	0.32	-0.5	0	-1	90	8.7	5.446	0.055	0.1	0.1	0.1	0.1	0.3		2022-02-28			1
	남자	69	0.3	0.2	2.5	-1	0.13	2.95	22.64	3.86	45.92	46.17	0	0	0.1	0	0	0.13	0.13	0	0.5	-1	110	1.4	30.358	0.102	0	0	0.1	0	0		2022-02-21	50939539	조태명	1
			0.7	0.3	3	-1	0.1	3.15	22.39	4.24	45.92	46.68	0	0	0.1	0	0	0.35	0.35	-0.25	0	-0.5	80	3	16.838	0.1	0	0	0.1	0	0		2022-02-28			2
	남자	57	0.3	0.2	2.25	-1.5	-0.13	3.43	22.82	3.39	43.32	43.72	0	0	0.1	0	0.1	-0.63	0.63	0.5	1	-1	100	1.3	17.898	0.16	0	0	0.1	0	0.1		2022-02-21	50940487	방효욱	1
			1	0.3	1	-1	0.1	3.43	22.91	3.89	43.44	43.72	0.2	0.2	0.2	0	0	-0.9	0.65	1	1.5	-1	95	1.8	4.458	0.103	0.2	0.2	0.1	0	0		2022-03-30			2
	남자	57	1	0.5	1	-1	-0.05	3.4	28.02	5.67	41.82	42.24	0	0	0.3	0	0.2	-0.3	0.3	0.25	0.25	0	0	2.8	15.06	0.164	0	0	0.1	0.1	0.2		2022-03-08	50941512	이기성	1
			1	0.5	1.25	-1.5	0.24	3.33	26.62	3.92	41.21	42.51	0	0	0	0.1	0.1	-0.135	0.14	0.375	0.75	-0.75	90	1.4	13.587	0.077	0	0	0	0	0.1		2022-03-15			2
	여자	66	0.3	0.1	1	-0.75	-0.12	3.22	23.79	4.82	41.99	43.05	0	0	0.1	0.1	0.1	0.38	0.38	-0.5	-0.5	0	0	2.5	14.592	0.077	0	0	0.1	0	0.1		2022-04-05	50432848	김문순	1
			0.2	0.1	1.75	-1.25	-0.04	3.19	23.95	6.34	42.08	42.63	0.1	0.1	0.1	0.1	0.1	0.46	0.46	-0.5	-0.5	0	0	3.2	20.638	0.103	0	0	0.1	0	0.1		2022-04-27			2
	여자	66	1.7	0.4	-2.5	0	-0.04	3.61	23.08	3.41	42.52	43.14	0	0	0.3	0.1	0	-0.29	0.29	0.25	0.5	-0.5	175	3.1	15.06	0.074	0	0	0.1	0.1	0		2022-04-06	50910561	전미자	1
			1.7	0.2	-1.5	-0.5	-0.06	3.59	22.21	4.28	42.6	43.63	0	0	0.1	0	0.1	-0.435	0.44	0.375	0.75	-0.75	175	2.6	35.775	0.08	0	0	0.1	0	0.1		2022-04-13			2
	여자	66	0.4	0.2	1	-0.5	-0.03	3.23	23.85	3.59	42.03	42.84	0	0	0.1	0.2	0.2	-0.28	0.28	0.25	0.5	-0.5	90	18.7	2.87	0.045	0	0	0.1	0.2	0.1		2022-04-12	70382873	김형금	1
			0.5	0.2	1.25	-0.5	-0.12	3.22	24.08	3.86	41.77	42.56	0	0	0.1	0.1	0.2	-0.12	0.12	0	0	0	0	18.4	2.648	0.044	0	0	0.1	0	0.1		2022-04-19			2
	남자	61	0.1	0.1	1.75	-1	-0.19	2.76	23.01	4.24	43.22	43.43	0	0	0	0.1	0.1	-0.44	0.44	0.25	0.5	-0.5	130	1.7	22.156	0.116	0	0	0	0	0.1		2022-05-02	50915057	정광규	1
			0.5	0.4	2	-0.5	-0.04	2.79	23.08	4.28	43.17	43.63	0.1	0	0	0.1	0.2	-0.29	0.29	0.25	0.5	-0.5	50	2.2	21.403	0.152	0	0	0	0	0.2		2022-05-09			2
	남자	51	0.7	0.3	-1.5	0	-0.05	3.33	22.76	3.59	43.76	43.9	0	0	0.1	0	0	0.2	0.2	-0.25	0	-0.5	100	1.5	37.808	0.077	0	0	0.1	0	0		2022-05-03	50946763	이희찬	1
			0.5	0.2	-2.5	0	-0.01	3.33	22.76	3.86	43.77	44.37	0	0	0.1	0	0	0.24	0.24	-0.25	-0.25	0	0	1.4	23.231	0.094	0	0	0.1	0	0		2022-05-10			2
	여자	49	0.3	0.1	1.75	-0.75	0.11	3.63	24.09	4.24	43.97	44.67	0	0	0.1	0	0	0.61	0.61	-0.5	-0.5	0	0	2.5	17.898	0.157	0	0	0.1	0	0		2022-04-12	H060345	홍현주	2
			0.2	0.1	1.75	-1.25	-0.19	2.76	23.01	3.58	43.22	43.43	0.1	0.1	0.1	0	0	0.31	0.31	-0.5	-0.5	0	0	3.2	4.458	0.103	0	0	0.1	0	0		2022-04-19			1
	남자	41	0.2	0.2	0	0	-0.09	3.56	23.08	6.34	39.01	40.47	0	0	0.1	0	0	-0.34	0.34	0.25	0.5	-0.5	175	3.1	15.06	0.074	0	0	0.1	0	0		2022-04-20	50945612	이봉철	2
			0.2	0.1	1.75	-1.25	0.05	3.19	23.95	3.41	42.08	42.63	0	0	0.1	0	0	-0.325	0.33	0.375	0.75	-0.75	175	2.6	35.775	0.238	0	0	0.1	0	0		2022-04-27			1
	여자	63	1	0.1	-1.75	-0.5	0.1	4.02	24.88	4.28	45.18	45.55	0	0	0.1	0.1	0	0.35	0.35	-0.25	0	-0.5	100	3.5	17.898	0.128	0	0	0.1	0.1	0		2021-12-15	50914432	신지원	1
			0.3	0.2	1	-1.5	-0.13	3.43	22.82	3.59	43.32	43.72	0	0	0.1	0	0	-0.505	0.51	0.375	0.75	-0.75	95	10.6	4.458	0.051	0	0	0.1	0	0		2021-12-16			2
	여자	51	0.3	0.2	-1	-0.5	-0.04	3.59	22.21	3.86	42.24	42.83	0	0	0.2	0	0	0.46	0.08	-0.5	0	-1	100	3.1	15.06	0.074	0	0	0.1	0	0		2021-12-22	50333107	유은옥	2
			1	0.4	-1	-1	-0.04	2.79	23.88	4.98	44.23	44.82	0.1	0	0.1	0.1	0.2	-0.29	0.18	0.25	0.5	-0.5	175	2.2	21.403	0.077	0	0	0	0.1	0.2		2021-12-23			1
	여자	69	0.2	0.2	1	-0.75	0.15	3.33	23	3.38	45.85	46.55	0	0	0.3	0.1	0.2	0.275	0.28	-0.125	0.25	-0.75	90	1.2	40.8	0.128	0	0	0.1	0.1	0.2		2021-12-24	50724973	정문자	2
			0.4	0.2	1	-0.5	-0.03	3.23	23.85	4.59	42.03	42.84	0.1	0.1	0.1	0	0	-0.53	0.18	0.5	1	-1	105	12.7	3.668	0.048	0	0	0.1	0	0		2021-12-29			1
	남자	48	0.2	0.2	-1	-0.25	-0.04	3.4	23.95	6.02	43.72	44.35	0.1	0	0.1	0	0	-0.54	0.92	0.5	0.5	0	0	1.7	20.014	0.088	0	0	0.1	0	0		2022-01-13	B140665	어자윤	2
			0.2	0.1	1.75	-1.25	-0.04	3.19	22.06	4.34	42.08	42.63	0	0	0.3	0.1	0.2	0.46	0.68	-0.5	0	-1	80	5.2	10.192	0.077	0	0	0.1	0.1	0.1		2022-01-14			1
	여자	61	0.3	0.2	-0.25	-1.25	-0.04	3.27	22.76	4.51	45.12	45.55	0	0	0.1	0	0	0.71	1.02	-0.75	-0.25	-1	120	1.6	24.844	0.115	0	0	0.1	0	0.1		2022-01-27	50928379	신현귀	2
			0.3	0	-0.5	-0.5	-0.04	3.33	22.76	3.51	43.77	45.06	0.1	0	0.1	0.1	0.2	0.46	0.46	-0.5	0	-1	105	10.5	4.535	0.051	0	0	0.1	0.1	0.2		2022-02-02			1
	여자	53	1	0.5	1	0	0.09	3.69	22.06	3.41	42.03	42.29	0.1	0	0.2	0	0	0.34	0.34	-0.25	0	-0.5	180	0.8	50.702	0.15	0	0	0.1	0	0		2022-02-07	50673240	이준영	1
			0.3	0.1	-2	-0.5	-0.01	3.33	22.06	4.24	42.94	43.54	0.1	0	0.1	0	0	0.24	0.24	-0.25	0	-0.5	90	2.8	34.031	0.156	0.1	0	0.1	0	0		2022-02-08			2
	여자	77	0.5	0.2	2.5	-0.5	-0.05	2.79	22.36	3.58	45.18	46.75	0	0	0.3	0.1	0.2	0.45	0.58	-0.5	0	-1	80	5.2	10.192	0.077	0	0	0.1	0.1	0.1		2022-02-23	50937041	차순녀	2
			0.5	0.1	-1.5	0	0.04	3.33	22.21	2.99	43.21	44.23	0.1	0	0.1	0	0	0.29	0.29	-0.25	0	-0.5	80	3	17.898	0.1	0.1	0	0.1	0	0.1		2022-03-02			1
	여자	55	0.3	0	2.5	-0.5	-0.05	3.08	22.21	3.25	45.12	45.3	0.1	0	0	0.2	0.2	0.075	0.08	-0.125	0	-0.25	95	1.7	4.458	0.202	0	0	0	0.2	0.1		2022-07-26	50455749	김정희	1
			0.4	0	2.5	-1	-0.1	3.02	22.06	3.58	44.88	45.24	0	0	0.1	0.1	0.3	-0.35	0.35	0.25	0.75	-1	85	1.1	15.06	0.237	0	0	0.1	0.1	0.1		2022-08-02			2
	평균	60	0.557692	0.190385	-0.336538	-0.600962	-0.0178846	3.36385	23.904	4.13173	43.405	44.0598	0.0403846	0.0153846	0.142308	0.0615385	0.1	0.00615385	0.332115	-0.0240385	0.25	-0.548077	85.8654	4.63462	16.2074	0.102615	0.0230769	0.00961538	0.0942308	0.0423077	0.0730769
	표준편차	8.4951	0.40017	0.136137	2.38761	0.475528	0.100943	0.348488	1.57169	0.786161	1.33187	1.29775	0.0634301	0.0459523	0.0914934	0.0795917	0.112022	0.378091	0.202061	0.381912	0.453743	0.350205	50.7466	4.42798	11.1625	0.0484684	0.0581256	0.040871	0.0460752	0.0605406	0.0769909
	최소	41	0.1	0	-7.5	-1.5	-0.23	2.46	22.06	2.99	39.01	40.47	0	0	0	0	0	-0.9	0.04	-0.75	-0.5	-1	0	0.8	2.648	0.044	0	0	0	0	0
	최대	77	1.7	0.5	3	0	0.24	4.02	28.02	6.34	45.92	46.75	0.2	0.2	0.4	0.3	0.3	0.71	1.02	1	1.5	0	180	18.7	50.702	0.238	0.2	0.2	0.3	0.2	0.3
	평균	70.9091	0.440909	0.220455	-0.0795455	-0.653409	-0.0240909	3.31818	23.8498	4.08364	43.8005	44.5136	0.0181818	0.0159091	0.243182	0.320455	0.418182	-0.0128409	0.255682	-0.0113636	0.329545	-0.681818	92.0455	2.17955	28.2869	0.172068	0.0181818	0.0159091	0.213636	0.281818	0.368182
	표준편차	7.12413	0.356546	0.20412	2.00347	0.248343	0.119696	0.366462	0.743838	0.733152	1.25447	1.2633	0.0390154	0.0369989	0.0974028	0.0794737	0.114674	0.349078	0.209389	0.328866	0.395368	0.311428	36.4934	1.32552	13.0096	0.0793108	0.0390154	0.0369989	0.08238	0.0755529	0.100632
	최소	57	0.1	0.1	-3.5	-1	-0.22	2.64	22.28	2.97	41.3	42.11	0	0	0	0.2	0.2	-1.02	0.01	-0.75	-0.5	-1	0	0.6	9.307	0.072	0	0	0	0.2	0.2
	최대	79	2.3	1.4	3	0	0.3	4.02	25.98	6.49	45.64	46.55	0.1	0.1	0.5	0.6	0.8	0.62	0.87	1	1.5	0	175	6.6	57.459	0.384	0.1	0.1	0.5	0.6	0.8
			Preop. (logMAR VA)										단안시력														양안 시력
IOL type	성별	나이	UCVA	BCVA	Sph	Cyl	Target Refraction	ACD	AXL	Pupil size	K1	K2	UCVA	BCVA	66cm	40cm	33cm	Prediction error	Prediction error 절대값	post SE	Sph (MR)	Cyl (MR)	axis (MR)	OSI	MTF	Strehl rati	UCVA	BCVA	66cm	40cm	33cm		op. date	ID	성명	우안1 좌안2
PL E	여자	79	0.3	0.2	1.5	-1	-0.03	3.03	23.39	4.82	43.72	44.64	0	0	0.3	0.3	0.4	-0.03	0.03	0	0.5	-1	90	3	13.484	0.102	0	0	0.3	0.3	0.4		2022-02-23	50933246	조만순	1
			0.3	0.2	2.5	-0.5	-0.13	3.03	23.59	6.49	43.6	44.41	0	0	0.3	0.3	0.3	-0.13	0.13	0	0.5	-1	90	1.5	22.946	0.118	0	0	0.2	0.3	0.3		2022-03-02			2
	남자	73	0.4	0.2	3	-0.5	0.06	3.21	22.28	3.41	44.54	45.78	0.1	0.1	0.2	0.3	0.4	0.06	0.06	0	0.25	-0.5	90	3	48.882	0.097	0.1	0	0.2	0.3	0.4		2022-03-07	50941519	김시주	1
			0.2	0.1	-2.5	-0.5	0.06	4.02	24.88	4.42	45.06	45.49	0.1	0.1	0.2	0.3	0.4	0.06	0.06	0	0.25	-0.5	90	4.3	37.081	0.072	0.1	0.1	0.2	0.2	0.3		2022-03-14			2
	남자	74	0.3	0.3	0.75	-0.75	-0.01	4.02	24.88	4.41	45.03	45.63	0	0.1	0.2	0.4	0.5	-0.26	0.01	0.25	0.75	-1	115	1.4	20.638	0.131	0	0	0.2	0.2	0.3		2022-03-07	50080314	김행만	2
			0.4	0.2	-2.5	-0.75	-0.22	3.41	22.87	3.41	44.77	45.6	0	0	0.2	0.3	0.4	-0.22	0.03	0	0.5	-1	105	1.5	17.739	0.105	0	0	0.2	0.3	0.3		2022-03-14			1
	여자	72	0.3	0.2	-2.5	-0.5	0.12	3.41	22.3	4.28	45.35	45.77	0	0	0.2	0.2	0.4	-0.13	0.13	0.25	0.5	-0.5	90	0.7	41.735	0.155	0	0	0.2	0.2	0.2		2022-03-07	70557319	이성애	1
			0.2	0.1	2.25	-0.75	-0.15	3.41	24.09	3.59	45.64	45.72	0.1	0.1	0.3	0.4	0.5	-0.15	0.35	0	0.5	-1	105	3.8	12.824	0.333	0.1	0.1	0.3	0.2	0.5		2022-03-14			2
	여자	78	0.4	0.1	1.5	-0.75	0.12	2.64	24.09	3.86	44.07	44.64	0	0	0.3	0.3	0.4	-0.005	0.01	0.125	0.5	-0.75	85	1.7	26.831	0.156	0	0	0.3	0.3	0.4		2022-03-22	50679394	이승연	1
			0.5	0.2	2.25	-0.75	0.3	4.02	23.7	4.24	44.22	45.14	0	0	0.3	0.3	0.3	-0.075	0.08	0.375	0.75	-0.75	85	2.3	15.356	0.114	0	0	0.3	0.3	0.3		2022-03-29			2
	여자	64	0.3	0.2	1	-0.5	0.12	2.66	24.09	3.58	42.18	42.71	0	0	0.2	0.3	0.5	0.37	0.37	-0.25	-0.25	0	0	0.6	45.323	0.177	0	0	0.2	0.3	0.4		2022-03-30	50944515	오금숙	1
			0.3	0.2	1	-0.75	-0.13	2.66	23.81	4.26	41.69	42.11	0	0	0.2	0.3	0.5	0.62	0.62	-0.75	-0.5	-0.5	90	0.6	39.288	0.185	0	0	0.2	0.3	0.4		2022-04-06			2
	여자	71	0.2	0.2	1.25	-0.75	0.02	4.02	23.74	2.97	43.73	44.68	0	0	0.3	0.3	0.3	0.145	0.36	-0.125	0.25	-0.75	110	1.6	19.971	0.119	0	0	0.3	0.2	0.3		2022-04-18	H040592	김향자	1
			0.7	0.2	1	-0.75	-0.07	3.78	24.09	4.57	43.24	44.31	0	0	0.3	0.3	0.4	0.18	0.18	-0.25	0.25	-1	120	1.1	30.589	0.138	0	0	0.3	0.2	0.3		2022-04-25			2
	남자	74	0.4	0.4	1	-0.75	-0.07	3.29	23.7	4.34	45.19	45.78	0	0	0.2	0.3	0.4	-0.07	0.07	0	0.5	-1	95	3.7	13.587	0.384	0	0	0.2	0.2	0.3		2022-04-19	F021373	금기춘	2
			0.5	0.2	-3.5	-0.75	-0.03	3.33	24.88	5.36	44.89	46.42	0	0	0.5	0.4	0.4	-0.03	0.03	0	0	0	0	3	14.592	0.26	0	0	0.5	0.4	0.4		2022-04-26			1
	남자	78	0.4	0.2	-2.5	-0.5	0.06	3.27	23.54	6.02	42.75	42.94	0	0	0.2	0.3	0.4	0.31	0.31	-0.25	0	-0.5	170	1.1	30.499	0.146	0	0	0.2	0.3	0.4		2022-04-20	50943463	심상호	1
			0.4	0.1	1.75	-0.75	0.06	3.22	23.5	4.34	42.11	42.91	0	0	0.1	0.2	0.3	0.185	0.19	-0.125	0.25	-0.75	95	1.4	20.265	0.129	0	0	0.1	0.2	0.3		2022-04-27			2
	여자	71	0.4	0.2	-2.5	-1	-0.12	3.4	23.86	4.51	42.41	43.47	0	0	0.1	0.2	0.2	-0.37	0.25	0.25	0.75	-1	90	1	34.896	0.15	0	0	0.1	0.2	0.2		2022-04-25	08056838	김은숙	1
			0.4	0.1	-2.5	-0.75	0	3.42	23.96	3.51	42.43	43.61	0	0	0.1	0.2	0.2	-0.125	0.13	0.125	0.5	-0.75	100	2	31.305	0.169	0	0	0.1	0.2	0.2		2022-05-02			2
	남자	72	2.3	0.2	2.25	-0.75	0.06	2.99	23.09	3.41	43.87	44.01	0	0	0.2	0.3	0.3	0.56	0.56	-0.5	0	-1	90	4.2	57.459	0.333	0	0	0.2	0.3	0.3		2022-05-04	70542327	김상호	1
			0.3	0.3	1.5	-0.5	0.06	3.3	24.88	4.28	44.03	44.28	0	0	0.4	0.6	0.8	0.435	0.44	-0.375	0	-0.75	85	6.6	46.859	0.156	0	0	0.2	0.6	0.8		2022-05-11			2
	남자	59	0.4	0.2	0	-0.75	0.15	3.28	23.11	3.59	44.72	45.47	0	0	0.2	0.3	0.5	-0.1	0.1	0.25	0.5	-0.5	85	0.7	22.738	0.146	0	0	0.2	0.3	0.5		2022-05-10	50910670	오흥석	1
			0.4	0.1	-0.25	0	-0.04	3.38	23.41	3.86	44.44	45.15	0	0	0.1	0.3	0.5	-0.42	0.42	0.375	0.75	-0.75	100	0.8	48.882	0.129	0	0	0.1	0.3	0.5		2022-05-17			2
	여자	66	0.7	0.2	2.25	-1	-0.1	3.42	23.17	4.24	43.54	44.23	0	0	0.3	0.3	0.5	0.025	0.03	-0.125	0.25	-0.75	105	3.4	37.081	0.075	0	0	0.2	0.3	0.5		2022-03-07	70593273	이연순	1
			0.2	0.1	-3.5	-1	-0.22	3.41	24.09	3.39	45.06	45.49	0.1	0.1	0.3	0.3	0.4	-0.47	0.47	0.25	0.5	-0.5	90	4.3	20.638	0.202	0.1	0.1	0.2	0.3	0.4		2022-03-08			2
	남자	79	0.7	0.3	-2.5	-0.5	0.06	3.41	23.7	3.89	42.72	43.06	0	0	0.2	0.3	0.4	-0.19	0.19	0.25	0.5	-0.5	105	3.5	15.457	0.237	0	0	0.3	0.3	0.4		2022-03-16	70421678	오판수	1
			0.1	0.1	1.75	-1	0.06	3.41	23.01	2.98	43.22	43.43	0.1	0.1	0.2	0.3	0.4	0.31	0.19	-0.25	0	-0.5	175	1.4	20.265	0.129	0.1	0.1	0.2	0.3	0.4		2022-03-17			2
	여자	73	0.4	0.1	-0.5	-0.5	0.12	3.41	23.7	4.42	45.36	46.01	0	0	0.2	0.3	0.4	0.62	0.87	-0.5	0	-1	90	2	15.043	0.114	0	0	0.2	0.2	0.3		2022-03-22	50945788	홍성자	2
			0.4	0.2	1	-0.5	0.18	3.23	23.85	4.41	42.03	42.84	0	0	0.4	0.6	0.8	0.43	0.43	-0.25	0	-0.5	175	1.5	22.946	0.118	0	0	0.2	0.2	0.3		2022-03-23			1
	여자	76	0.3	0.1	-1	0	-0.15	3.12	23.46	3.41	44.27	44.87	0	0	0.4	0.4	0.4	0.35	0.6	-0.5	0	-1	100	3.2	10.854	0.087	0	0	0.2	0.4	0.4		2022-04-11	50945889	김윤하	2
			0.3	0.1	-2	-0.5	-0.01	3.68	25.98	4.28	42.94	43.54	0	0	0.2	0.3	0.4	-0.26	0.26	0.25	0.5	-0.5	85	2	31.305	0.169	0	0	0.2	0.3	0.4		2022-04-12			1
	남자	57	0.7	0.5	1	-0.5	0.06	3.98	24.25	3.59	42.32	42.47	0	0	0.2	0.3	0.5	-0.19	0.19	0.25	0.5	-0.5	100	1	29.78	0.148	0	0	0.2	0.3	0.4		2022-04-12	50478196	임호림	2
			0.3	0.2	1	-0.5	-0.13	3.43	23.7	3.86	43.32	43.72	0.1	0.1	0.2	0.4	0.5	-0.005	0.01	-0.125	0	-0.25	95	0.6	45.323	0.177	0.1	0.1	0.2	0.3	0.4		2022-04-13			1
	남자	58	1.4	1.4	-1	0	-0.12	3.92	25.46	4.24	41.3	42.18	0	0	0	0.3	0.5	-0.12	0.12	0	0.5	-1	90	2	31.305	0.169	0	0	0	0.2	0.3		2022-04-13	G033259	강오길	2
			0.4	0.4	0	-1	-0.18	3.06	23.6	3.58	43.21	44.64	0.1	0	0.3	0.3	0.4	0.07	0.07	-0.25	0	-0.5	90	1.1	30.499	0.146	0.1	0.1	0.3	0.2	0.3		2022-04-14			1
	남자	77	0.3	0.1	0.5	-1	-0.03	3.05	23.9	2.99	42.45	43.84	0	0	0.1	0.3	0.3	-0.03	0.03	0	0.5	-1	80	1.8	27.96	0.119	0	0	0.1	0.3	0.3		2022-04-19	50947558	조동익	1
			0.2	0.1	-2.5	-0.75	-0.02	3.06	24.09	3.25	45.64	45.72	0	0	0.2	0.3	0.3	-1.02	0.52	1	1.5	-1	105	3.8	12.824	0.333	0	0	0.2	0.3	0.3		2022-04-20			2
	남자	79	0.7	0.3	-2.5	-0.75	-0.09	2.9	23.26	4.12	45.49	46.49	0	0	0.3	0.3	0.4	0.41	0.41	-0.5	-0.5	0	0	1.4	20.265	0.156	0	0	0.2	0.3	0.4		2022-05-10	50642892	이상호	2
			0.2	0.1	0.5	-0.75	-0.06	2.86	23.44	4.56	45.3	46.55	0.1	0	0.3	0.3	0.4	0.44	0.44	-0.5	-0.5	0	0	3.4	57.459	0.202	0.1	0.1	0.2	0.3	0.4		2022-05-18			1
	남자	61	0.3	0.1	-3.5	-0.5	-0.22	3.41	23.65	4.98	41.6	42.78	0	0	0.4	0.4	0.4	-0.47	0.47	0.25	0.5	-0.5	105	1.5	46.859	0.237	0	0	0.4	0.4	0.4		2022-05-09	50833309	신해철	2
			0.4	0.2	-2.5	-0.75	-0.22	2.95	24.88	3.38	44.77	45.6	0	0	0.3	0.3	0.4	-0.72	0.47	0.5	1	-1	105	1.5	22.738	0.105	0	0	0.2	0.3	0.4		2022-05-18			1
	여자	69	0.4	0.3	1.75	-0.5	-0.05	3.06	24.88	4.59	45.4	46.06	0	0	0.3	0.4	0.4	-0.425	0.43	0.375	0.75	-0.75	90	3.4	9.307	0.384	0	0	0.2	0.3	0.4		2022-05-23	50776192	김춘자	1
			0.3	0.2	2.5	-0.75	-0.13	3.03	23.59	3.99	43.6	44.41	0	0	0.3	0.3	0.5	-0.13	0.13	0	0.5	-1	90	1.5	22.946	0.26	0	0	0.2	0.3	0.4		2022-05-23			2
							Clinical outcomes of a new four-haptic hydrophobic presbyopia-correcting intraocular lens
					Woong-Joo Whang1, MD, Tae-im Kim2, MD, PhD, Hungwon Tchah3, MD, PhD, and Kyungmin Koh3, MD, PhD
